# Supplementary material for: EryDB: A Transcriptomic Profile Database for Erythropoiesis and Erythroid-related Diseases
Source: Genomics Proteomics Bioinformatics. 2024 Apr 2;23(2):qzae029. doi: 10.1093/gpbjnl/qzae029 (PMC13223742; doi:10.1093/gpbjnl/qzae029)
Supplement: qzae029_Supplementary_Data [file qzae029_supplementary_data.zip]

Archive with 3 entries (3 files):
- Table S2-done.docx
- Table S3-done.docx
- Table S1-done.xlsx
